# Supplementary material for: Cognitive Effects of Reducing First-Generation Antipsychotic Dose Compared to Switching to Ziprasidone in Long-Stay Patients with Schizophrenia
Source: J Clin Med. 2024 Apr 4;13(7):2112. doi: 10.3390/jcm13072112 (PMC11012535; doi:10.3390/jcm13072112)
Supplement: Supplementary file 1 [file jcm-13-02112-s001.zip]

Archive with 1 entries (1 files):
- jcm-2894147-supplementary.pdf
